# Supplementary material for: Effects of Maternal Nightshift Work on Evening Energy Intake, Diet Quality and Meal Timing in the Family: An Observational Study
Source: Nurs Rep. 2021 Oct 22;11(4):823–31. doi: 10.3390/nursrep11040077 (PMC8715464; doi:10.3390/nursrep11040077)
Supplement: Supplementary file 1 [file nursrep-11-00077-s001.zip]

Archive with 1 entries (1 files):
- nursrep-1401188-supplementary.pdf
